# Supplementary material for: A comparison of SNP and STR loci for delineating population structure and performing individual genetic assignment
Source: BMC Genet. 2010 Jan 6;11:2. doi: 10.1186/1471-2156-11-2 (PMC2818610; doi:10.1186/1471-2156-11-2)
Supplement: Additional file 1 — Summary statistics for 388 SNP and 15 STR loci. Data set consists of approximately 500 farmed Atlantic salmon arranged in 10 samples/populations. [file 1471-2156-11-2-S1.XLS]

## Sheet: Summary stats 388 SNPs
Summary statistics for 388 SNP and 15 STR loci screened on approximately 500 farmed Atlantic salmon arranged in 10 samples/populations
388 SNP loci
SNP_ID	Lab name	Locus status	Locus number	Linkage group	Position (cM)	Total genotyped	1899-12-31 01:01:00	1899-12-31 01:02:00	1899-12-31 02:02:00	Global Fst	P -value (for Global Fst)	Global Fit	Global Fis
Ssa0165ECIG	Contig16231_842	Used in study	1	d28	18.4	495	0	28	467	0.019377	0.0027	0.019356	-2.1e-05
Ssa0168ECIG	Contig16260_0757	Used in study	2	d25	10.1	494	131	222	141	0.172045	0.0001	0.172046	1e-06
Ssa0134aECIG	Contig15768_437	Used in study	3	d08	0	490	43	172	275	0.085426	0.0001	0.085369	-6.2e-05
Ssa0243ECIG	Contig17222_0301	Used in study	4	d14	14.1	495	173	239	83	0.048536	0.0001	0.048546	1.1e-05
Ssa0179ECIG	Contig16405_0153	Used in study	5			491	3	62	426	0.067119	0.0001	0.067128	1e-05
Ssa0195aECIG	Contig16686_0312	Used in study	6	d23	23.6	488	112	225	151	0.080402	0.0001	0.080381	-2.2e-05
Ssa0107ECIG	Contig15251_0270	Used in study	7	d10	38.2	492	58	216	218	0.046187	0.0001	0.046193	6e-06
Ssa0010aECIG	Contig12271_351	Used in study	8	d02	8.8	491	3	53	435	0.05535	0.0001	0.05527	-8.5e-05
Ssa0186ECIG	Contig16559_0546	Used in study	9	d08	42.9	491	1	44	446	0.04714	0.0001	0.047348	0.000219
Ssa0098bECIG	Contig15141_0339	Used in study	10	d10	52.8	480	366	114	0	0.043853	0.0001	0.043639	-0.000223
Ssa0231ECIG	Contig17015_1763	Used in study	11	d03	15.2	492	349	135	8	0.053374	0.0001	0.05357	0.000207
Ssa0174ECIG	Contig16353_0101	Used in study	12	d23	19	494	35	117	342	0.282627	0.0001	0.282407	-0.000307
Ssa0164ECIG	Contig16226_0067	Used in study	13	d17b	95.3	488	89	235	164	0.034822	0.0001	0.034849	2.8e-05
Ssa0196aECIG	Contig16688_0128	Used in study	14	d23	0	484	88	245	151	0.02907	0.0001	0.029087	1.7e-05
Ssa0022ECIG	Contig13137_0137	Used in study	15	d18	2.2	485	368	107	10	0.037732	0.0001	0.037713	-1.9e-05
Ssa0173ECIG	Contig16329_0470	Used in study	16	d02	31.6	478	71	155	252	0.214279	0.0001	0.214104	-0.000224
Ssa0171aECIG	Contig16308_0302	Used in study	17	d24	29.9	489	146	230	113	0.072044	0.0001	0.072055	1.2e-05
Ssa0170ECIG	Contig16294_0244	Used in study	18	d05	3.6	495	367	119	9	0.045854	0.0001	0.045867	1.4e-05
Ssa0045ECIG	Contig14053_0820	Used in study	19	d23	33.5	489	136	241	112	0.037706	0.0001	0.037704	-2e-06
Ssa0118bECIG	Contig15496_490	Used in study	20	d06	61.8	490	246	173	71	0.266305	0.0001	0.266173	-0.00018
Ssa0055ECIG	Contig14230_0080	Used in study	21	d17b	37.8	486	54	207	225	0.046708	0.0001	0.046642	-6.9e-05
Ssa0257ECIG	Contig17489_0078	Used in study	22	d14	1.5	481	214	202	65	0.082766	0.0001	0.082797	3.4e-05
Ssa0126bECIG	Contig15610_550	Used in study	23	d10	45.1	484	204	228	52	0.023635	0.0004	0.023704	7.1e-05
Ssa0086ECIG	Contig14917_1110	Used in study	24	d10	44.3	478	379	88	11	0.0989	0.0001	0.098545	-0.000393
Ssa0118aECIG	Contig15496_116	Used in study	25	d06	61.8	492	378	107	7	0.04957	0.0001	0.049427	-0.00015
Ssa0127ECIG	Contig15618_92	Used in study	26	d31	0	488	14	117	357	0.082174	0.0001	0.082257	9.1e-05
Ssa0052ECIG	Contig14186_163	Used in study	27	d18	25.8	494	355	125	14	0.052483	0.0001	0.05251	2.9e-05
Ssa0033ECIG	Contig13623_479	Used in study	28	d03	2.5	494	375	119	0	0.036259	0.0001	0.036252	-8e-06
Ssa0189ECIG	Contig16589_0223	Used in study	29	d07	39.8	487	370	103	14	0.108598	0.0001	0.108694	0.000108
Ssa0153aECIG	Contig16109_0535	Used in study	30	d09a	5.3	494	0	5	489	0.009087	0.0407	0.00878	-0.00031
Ssa0057aECIG	Contig14302_0526	Used in study	31	d10	85	490	111	204	175	0.134119	0.0001	0.134139	2.3e-05
Ssa0071ECIG	Contig14638_214	Used in study	32	d22	0.8	493	14	105	374	0.080532	0.0001	0.080512	-2.2e-05
Ssa0114ECIG	Contig15447_0553	Used in study	33	d01	104.3	490	183	220	87	0.089723	0.0001	0.08967	-5.8e-05
Ssa0247ECIG	Contig17291_0925	Used in study	34	d08	50.8	493	12	134	347	0.014745	0.0097	0.014671	-7.6e-05
Ssa0081ECIG	Contig14800_360	Used in study	35	d09b	0	489	200	201	88	0.129745	0.0001	0.129675	-8.1e-05
Ssa0026ECIG	Contig13419_0141	Used in study	36	d21	41.7	488	214	201	73	0.162519	0.0001	0.162564	5.4e-05
Ssa0083ECIG	Contig14835_0237	Used in study	37			494	438	51	5	0.084322	0.0001	0.084681	0.000393
Ssa0141ECIG	Contig15897_0290	Used in study	38			488	353	126	9	0.035141	0.0001	0.035066	-7.8e-05
Ssa0007ECIG	Contig12100_0413	Used in study	39	d06	55.4	494	21	171	302	0.047455	0.0001	0.047599	0.000152
Ssa0212ECIG	Contig16844_0203	Used in study	40	d06	73.5	490	154	257	79	0.043964	0.0001	0.043986	2.4e-05
Ssa0115bECIG	Contig15472_73	Used in study	41	d20	45.8	491	327	153	11	0.076975	0.0001	0.076963	-1.3e-05
Ssa0240ECIG	Contig17113_1162	Used in study	42	d03	62.3	491	267	192	32	0.013064	0.0199	0.013036	-2.9e-05
Ssa0196bECIG	Contig16688_0280	Used in study	43	d23	0	489	153	248	88	0.035417	0.0001	0.03543	1.3e-05
Ssa0136ECIG	Contig15784_1161	Used in study	44	d19	7.9	491	140	237	114	0.024862	0.0005	0.02486	-2e-06
Ssa0187bECIG	Contig16571_0194	Used in study	45	d06	68.8	492	6	100	386	0.107994	0.0001	0.107863	-0.000147
Ssa0254aECIG	Contig17428_1100	Used in study	46	d05	17.8	493	479	14	0	0.068673	0.0001	0.069693	0.001095
Ssa0140ECIG	Contig15879_0611	Used in study	47	d10	56.1	485	261	188	36	0.024157	0.0007	0.024262	0.000107
Ssa0143ECIG	Contig15917_0670	Used in study	48	d21	8.6	483	429	54	0	0.135443	0.0001	0.134605	-0.00097
Ssa0029ECIG	Contig13569_0859	Used in study	49	d23	30.1	486	222	212	52	0.015073	0.0105	0.015035	-3.8e-05
Ssa0217ECIG	Contig16890_1072	Used in study	50	d08	47.6	487	141	244	102	0.062689	0.0001	0.062697	8e-06
Ssa0244ECIG	Contig17230_430	Used in study	51	d20	0	481	10	134	337	0.078957	0.0001	0.078809	-0.000161
Ssa0166ECIG	Contig16240_0204	Used in study	52	d01	17	477	8	180	289	0.005067	0.1514	0.00512	5.3e-05
Ssa0190ECIG	Contig16609_0285	Used in study	53	d13	17.6	489	31	205	253	0.053381	0.0001	0.053406	2.6e-05
Ssa0245ECIG	Contig17239_1531	Used in study	54	d18	49.4	488	127	236	125	0.050452	0.0001	0.050469	1.8e-05
Ssa0198ECIG	Contig16692_1970	Used in study	55	d02	10.5	491	330	145	16	0.053954	0.0001	0.053797	-0.000166
Ssa0254bECIG	Contig17428_1391	Used in study	56	d05	17.8	489	17	83	389	0.157251	0.0001	0.157236	-1.8e-05
Ssa0064ECIG	Contig14468_0119	Used in study	57	d17b	0	482	207	204	71	0.077334	0.0001	0.077392	6.3e-05
Ssa0252ECIG	Contig17368_0088	Used in study	58	d12	74.3	478	162	225	91	0.068208	0.0001	0.068235	2.9e-05
Ssa0125ECIG	Contig15603_0406	Used in study	59	d23	43.9	487	288	147	52	0.258557	0.0001	0.258465	-0.000123
Ssa0249ECIG	Contig17309_480	Used in study	60	d10	86.2	487	424	60	3	0.074648	0.0001	0.074664	1.7e-05
Ssa0230ECIG	Contig16973_559	Used in study	61	d16	29.2	486	422	63	1	0.022917	0.0008	0.022914	-3e-06
Ssa0001ECIG	Contig11825_0236	Used in study	62	d13	22.9	476	119	206	151	0.102517	0.0001	0.102493	-2.8e-05
Ssa0248ECIG	Contig17293_0832	Used in study	63	d15	26.8	483	61	227	195	0.035802	0.0001	0.035805	4e-06
Ssa0235ECIG	Contig17067_0557	Used in study	64	d04	113.2	474	81	211	182	0.052985	0.0001	0.052988	3e-06
Ssa0154ECIG	Contig16112_0244	Used in study	65	d24	84.4	489	248	204	37	0.010459	0.0364	0.010472	1.3e-05
Ssa0175bECIG	Contig16361_472	Used in study	66	d04	74.6	481	95	212	174	0.152449	0.0001	0.1525	6e-05
Ssa0180ECIG	Contig16422_0134	Used in study	67	d10	92.1	486	49	168	269	0.067873	0.0001	0.067825	-5.1e-05
Ssa0225bECIG	Contig16938_888	Used in study	68	d13	25.9	491	415	68	8	0.141027	0.0001	0.140738	-0.000336
Ssa0041bECIG	Contig13981_311	Used in study	69	d10	34.4	477	415	56	6	0.14375	0.0001	0.144442	0.000808
Ssa0223bECIG	Contig16926_669	Used in study	70	d15	43.2	485	266	171	48	0.093287	0.0001	0.093197	-9.9e-05
Ssa0063bECIG	Contig14392_0428	Used in study	71	d21	0	486	24	139	323	0.092276	0.0001	0.092401	0.000138
Ssa0137ECIG	Contig15804_0172	Used in study	72	d11	102.5	481	273	174	34	0.023977	0.0005	0.023995	1.8e-05
Ssa0130ECIG	Contig15674_404	Used in study	73	d08	27.5	488	327	154	7	0.04741	0.0001	0.047327	-8.7e-05
Ssa0238ECIG	Contig17081_268	Used in study	74	d04	82.6	492	178	257	57	0.029579	0.0002	0.029592	1.3e-05
Ssa0159ECIG	Contig16180_0121	Used in study	75	d19	9.8	493	290	167	36	0.060251	0.0001	0.06025	-1e-06
Ssa0115aECIG	Contig15472_446	Used in study	76	d20	45.8	488	6	155	327	0.065187	0.0001	0.06516	-2.9e-05
Ssa0162ECIG	Contig16209_1298	Used in study	77	d02	67.9	489	16	153	320	0.094837	0.0001	0.09469	-0.000162
Ssa0018aECIG	Contig12810_0361	Used in study	78	d17b	100.8	489	463	25	1	0.049799	0.0001	0.049576	-0.000235
Ssa0031ECIG	Contig13599_0374	Used in study	79	d28	43.5	478	395	80	3	0.059671	0.0001	0.059827	0.000166
Ssa0183ECIG	Contig16532_248	Used in study	80	d33	50.4	489	27	148	314	0.099788	0.0001	0.099746	-4.7e-05
Ssa0048cECIG	Contig14157_572	Used in study	81	d08	51	484	10	75	399	0.033478	0.0001	0.033326	-0.000157
Ssa0194ECIG	Contig16677_0620	Used in study	82	d07	50.9	483	325	138	20	0.071428	0.0001	0.071599	0.000185
Ssa0013ECIG	Contig12386_223	Used in study	83	d03	17.3	490	448	42	0	0.077354	0.0001	0.078064	0.000769
Ssa0017ECIG	Contig12714_0396	Used in study	84	d09a	9.6	482	323	137	22	0.069139	0.0001	0.069325	0.0002
Ssa0150bECIG	Contig16053_552	Used in study	85	d10	45.6	490	67	184	239	0.298841	0.0001	0.298884	6.1e-05
Ssa0098aECIG	Contig15141_0286	Used in study	86	d10	52.8	478	145	228	105	0.061518	0.0001	0.061528	1.1e-05
Ssa0228bECIG	Contig16960_72	Used in study	87	d08	50.4	481	474	7	0	0.005838	0.114	0.005805	-3.3e-05
Ssa0193ECIG	Contig16654_489	Used in study	88	d02	31.3	491	28	169	294	0.013333	0.0153	0.013373	4.1e-05
Ssa0059aECIG	Contig14342_489	Used in study	89	d02	65.5	488	58	194	236	0.16887	0.0001	0.168922	6.2e-05
Ssa0036ECIG	Contig13800_0155	Used in study	90	d10	59.4	487	22	140	325	0.071827	0.0001	0.071765	-6.8e-05
Ssa0182ECIG	Contig16475_1011	Used in study	91	d01	41.4	490	488	2	0	0.000578	0.116663	6.3e-05	-0.000515
Ssa0069ECIG	Contig14634_0088	Used in study	92	d14	23.6	479	352	116	11	0.055021	0.0001	0.055186	0.000175
Ssa0043bECIG	Contig14031_406	Used in study	93	d09a	7	487	4	69	414	0.026946	0.0005	0.027137	0.000196
Ssa0225aECIG	Contig16938_271	Used in study	94	d13	25.9	487	412	67	8	0.14008	0.0001	0.139792	-0.000335
Ssa0048bECIG	Contig14157_291	Used in study	95	d08	51	488	3	86	399	0.039266	0.0001	0.03903	-0.000246
Ssa0063aECIG	Contig14392_0403	Used in study	96	d21	0	491	303	159	29	0.078176	0.0001	0.078335	0.000173
Ssa0242ECIG	Contig17202_0480	Used in study	97	d28	3.7	483	57	161	265	0.268366	0.0001	0.268185	-0.000247
Ssa0222bECIG	Contig16913_380	Used in study	98	d02	13.7	489	61	218	210	0.035653	0.0001	0.035688	3.7e-05
Ssa0150aECIG	Contig16053_0071	Used in study	99	d10	45.6	474	104	189	181	0.189689	0.0001	0.189635	-6.6e-05
Ssa0208bECIG	Contig16811_56	Used in study	100	d10	63.5	485	241	174	70	0.172084	0.0001	0.172044	-4.8e-05
Ssa0019ECIG	Contig12869_0119	Used in study	101	d21	32.7	494	53	188	253	0.174537	0.0001	0.174427	-0.000133
Ssa0251ECIG	Contig17364_0264	Used in study	102	d03	20.6	492	63	211	218	0.059944	0.0001	0.060001	6.1e-05
Ssa0030ECIG	Contig13579_599	Used in study	103	d24	103.7	483	22	187	274	0.051416	0.0001	0.051337	-8.3e-05
Ssa0145ECIG	Contig15919_0533	Used in study	104	d02	0	488	88	215	185	0.135957	0.0001	0.136017	6.9e-05
Ssa0010bECIG	Contig12271_391	Used in study	105	d02	8.8	489	1	58	430	0.063284	0.0001	0.06329	6e-06
Ssa0224ECIG	Contig16937_940	Used in study	106	d06	63	488	256	198	34	0.039053	0.0001	0.03905	-3e-06
Ssa0011bECIG	Contig12302_196	Used in study	107	d22	7.1	488	26	191	271	0.038474	0.0001	0.038494	2e-05
Ssa0233ECIG	Contig17059_1233	Used in study	108	d10	59.4	486	240	194	52	0.130549	0.0001	0.13054	-1.1e-05
Ssa0131aECIG	Contig15686_402	Used in study	109	d05	33.2	475	208	209	58	0.119262	0.0001	0.119329	7.7e-05
Ssa0037ECIG	Contig13907_0121	Used in study	110	d25	19.1	489	3	50	436	0.105623	0.0001	0.105992	0.000413
Ssa0051ECIG	Contig14184_0131	Used in study	111	d02	59.5	488	71	224	193	0.097068	0.0001	0.096963	-0.000116
Ssa0161ECIG	Contig16207_0498	Used in study	112	d10	79.3	491	6	57	428	0.153427	0.0001	0.153127	-0.000355
Ssa0139ECIG	Contig15868_0527	Used in study	113	d21	24.4	488	246	201	41	0.052435	0.0001	0.052468	3.4e-05
Ssa0253aECIG	Contig17396_1622	Used in study	114	d33	55.9	492	144	246	102	0.085404	0.0001	0.08544	3.9e-05
Ssa0108ECIG	Contig15255_361	Used in study	115	d23	23.6	497	5	82	410	0.143098	0.0001	0.14335	0.000295
Ssa0204ECIG	Contig16780_0490	Used in study	116	d06	48.6	488	172	235	81	0.074936	0.0001	0.074919	-1.9e-05
Ssa0250ECIG	Contig17321_0691	Used in study	117	d03	21.1	494	222	203	69	0.098652	0.0001	0.098681	3.2e-05
Ssa0014ECIG	Contig12400_0163	Used in study	118	d03	12.1	490	68	197	225	0.075908	0.0001	0.075896	-1.2e-05
Ssa0203aECIG	Contig16776_131	Used in study	119	d09a	3.4	492	68	195	229	0.039787	0.0001	0.03979	3e-06
Ssa0104ECIG	Contig15209_1301	Used in study	120	d22	7.5	490	242	186	62	0.128548	0.0001	0.128646	0.000112
Ssa0222aECIG	Contig16913_1267	Used in study	121	d02	13.7	495	42	189	264	0.026047	0.0001	0.026091	4.6e-05
Ssa0006ECIG	Contig12035_0440	Used in study	122	d33	55.3	498	450	46	2	0.052506	0.0001	0.052501	-6e-06
Ssa0201ECIG	Contig16763_445	Used in study	123	d31	5.2	498	2	67	429	0.071953	0.0001	0.072085	0.000143
Ssa0078ECIG	Contig14746_388	Used in study	124	d02	67.9	479	244	216	19	0.030679	0.0001	0.030687	9e-06
Ssa0103aECIG	Contig15190_1379	Used in study	125	d04	43.8	488	243	185	60	0.123065	0.0001	0.123152	9.8e-05
Ssa0024ECIG	Contig13218_0324	Used in study	126	d13	19.4	498	241	212	45	0.059819	0.0001	0.059789	-3.2e-05
Ssa0121ECIG	Contig15535_0270	Used in study	127	d06	83.4	494	6	60	428	0.08291	0.0001	0.082517	-0.000429
Ssa0239ECIG	Contig17112_0405	Used in study	128	d02	28.8	496	7	93	396	0.106691	0.0001	0.106889	0.000222
Ssa0105ECIG	Contig15228_0290	Used in study	129	d03	4.1	493	150	226	117	0.066385	0.0001	0.066381	-5e-06
Ssa0044ECIG	Contig14035_0356	Used in study	130	d28	79.6	497	406	88	3	0.059161	0.0001	0.05939	0.000243
Ssa0087ECIG	Contig14962_456	Used in study	131	d33	34.6	494	123	243	128	0.106792	0.0001	0.106824	3.6e-05
Ssa0119ECIG	Contig15513_384	Used in study	132	d16	36.1	493	427	65	1	0.029712	0.0001	0.029856	0.000148
Ssa0172ECIG	Contig16317_0150	Used in study	133	d31	29.2	491	43	193	255	0.001894	0.3022	0.001914	2e-05
Ssa0151ECIG	Contig16055_561	Used in study	134			495	463	30	2	0.167037	0.0001	0.168146	0.001332
Ssa0041aECIG	Contig13981_262	Used in study	135	d10	34.4	497	110	238	149	0.083694	0.0001	0.083668	-2.9e-05
Ssa0253bECIG	Contig17396_2690	Used in study	136	d33	55.9	490	197	217	76	0.111868	0.0001	0.111833	-3.9e-05
Ssa0152ECIG	Contig16083_0207	Used in study	137			495	473	22	0	0.081569	0.0001	0.081459	-0.00012
Ssa0097aECIG	Contig15119_356	Used in study	138	d11	2.2	497	429	63	5	0.064496	0.0001	0.064342	-0.000165
Ssa0062ECIG	Contig14389_0361	Used in study	139	d11	54	487	40	175	272	0.062984	0.0001	0.063058	7.9e-05
Ssa0012ECIG	Contig12320_396	Used in study	140	d07	46.3	495	132	213	150	0.147789	0.0001	0.147826	4.3e-05
Ssa0004ECIG	Contig11981_0368	Used in study	141	d23	98.8	490	239	208	43	0.0535	0.0001	0.053557	6e-05
Ssa0209ECIG	Contig16830_0749	Used in study	142	d07	35	483	116	247	120	0.019962	0.0025	0.019972	1e-05
Ssa0057bECIG	Contig14302_0573	Used in study	143	d10	85	492	174	208	110	0.130488	0.0001	0.130527	4.4e-05
Ssa0181ECIG	Contig16466_1044	Used in study	144	d12	36.7	494	283	181	30	0.069757	0.0001	0.069867	0.000119
Ssa0200ECIG	Contig16731_596	Used in study	145	d05	31.5	491	62	238	191	0.021019	0.0019	0.021006	-1.3e-05
Ssa0261ECIG	Contig17611_0091	Used in study	146	d05	10.4	492	41	187	264	0.062915	0.0001	0.062856	-6.3e-05
Ssa0176ECIG	Contig16363_817	Used in study	147	d16	36.1	493	79	242	172	0.053801	0.0001	0.053768	-3.5e-05
Ssa0187aECIG	Contig16571_0193	Used in study	148	d06	68.8	494	6	98	390	0.109905	0.0001	0.109767	-0.000155
Ssa0082ECIG	Contig14834_0524	Used in study	149	d18	0	494	189	200	105	0.163428	0.0001	0.163403	-3e-05
Ssa0065ECIG	Contig14471_0319	Used in study	150	d04	33.4	493	145	232	116	0.048943	0.0001	0.048956	1.3e-05
Ssa0008ECIG	Contig12124_0433	Used in study	151	d02	22.4	488	349	117	22	0.195799	0.0001	0.19557	-0.000285
Ssa0056ECIG	Contig14291_364	Used in study	152	d02	46.8	496	425	65	6	0.055922	0.0001	0.056338	0.00044
Ssa0221bECIG	Contig16910_0387	Used in study	153			494	53	214	227	0.056019	0.0001	0.056033	1.4e-05
Ssa0135ECIG	Contig15770_410	Used in study	154	d12	64	490	6	111	373	0.073904	0.0001	0.073676	-0.000246
Ssa0025ECIG	Contig13344_0491	Used in study	155	d17b	101.3	494	24	160	310	0.059163	0.0001	0.059294	0.000139
Ssa0258ECIG	Contig17495_0157	Used in study	156	d13	29.4	496	45	206	245	0.065951	0.0001	0.065961	1e-05
Ssa0060ECIG	Contig14355_0568	Used in study	157	d06	69.5	488	297	164	27	0.10648	0.0001	0.106414	-7.5e-05
Ssa0018bECIG	Contig12810_0403	Used in study	158	d17b	100.8	492	9	73	410	0.06508	0.0001	0.0648	-0.000299
Ssa0120ECIG	Contig15528_0682	Used in study	159	d28	40.3	490	76	185	229	0.164824	0.0001	0.16493	0.000126
Ssa0084ECIG	Contig14892_0586	Used in study	160	d02	4.5	491	185	191	115	0.168255	0.0001	0.168194	-7.2e-05
Ssa0214ECIG	Contig16856_0321	Used in study	161	d14	18.6	492	195	208	89	0.140834	0.0001	0.140795	-4.5e-05
Ssa0090ECIG	Contig14974_588	Used in study	162	d04	115.8	494	18	172	304	0.056887	0.0001	0.056969	8.7e-05
Ssa0117bECIG	Contig15486_0436	Used in study	163	d20	14	492	216	214	62	0.001908	0.2956	0.001883	-2.5e-05
Ssa0002ECIG	Contig11898_0329	Used in study	164	d17b	95.2	494	44	172	278	0.119451	0.0001	0.119314	-0.000156
Ssa0236ECIG	Contig17071_586	Used in study	165	d20	13.3	493	414	76	3	0.005909	0.1199	0.006061	0.000153
Ssa0255ECIG	Contig17429_1139	Used in study	166	d15	47.7	475	298	151	26	0.039001	0.0001	0.039111	0.000114
Ssa0188ECIG	Contig16585_0088	Used in study	167	d17b	90	488	26	139	323	0.183524	0.0001	0.183411	-0.000138
Ssa0034ECIG	Contig13628_263	Used in study	168	d08	18.3	492	12	132	348	0.048691	0.0001	0.04888	0.000198
Ssa0043aECIG	Contig14031_166	Used in study	169	d09a	7	495	5	70	420	0.02071	0.0014	0.020861	0.000154
Ssa0256ECIG	Contig17454_0240	Used in study	170	d10	66.3	484	128	213	143	0.175928	0.0001	0.175947	2.3e-05
Ssa0047bECIG	Contig14071_82	Used in study	171	d25	7.1	489	38	197	254	0.0427	0.0001	0.042686	-1.4e-05
Ssa0195bECIG	Contig16686_0431	Used in study	172	d23	23.6	495	398	85	12	0.159365	0.0001	0.159581	0.000256
Ssa0085ECIG	Contig14899_0107	Used in study	173	d22	5.7	491	407	74	10	0.125496	0.0001	0.125479	-2e-05
Ssa0155ECIG	Contig16117_1184	Used in study	174	d02	29.3	493	27	179	287	0.101692	0.0001	0.10172	3.1e-05
Ssa0009ECIG	Contig12158_0428	Used in study	175	d06	86.3	493	216	200	77	0.138745	0.0001	0.138756	1.3e-05
Ssa0048aECIG	Contig14157_248	Used in study	176	d08	51	496	0	11	485	0.036362	0.0001	0.036536	0.00018
Ssa0215ECIG	Contig16867_136	Used in study	177	d03	6.6	488	220	171	97	0.31551	0.0001	0.315607	0.000142
Ssa0142ECIG	Contig15912_0572	Used in study	178	d13	0	498	12	139	347	0.044695	0.0001	0.044852	0.000165
Ssa0110ECIG	Contig15339_0200	Used in study	179			497	11	103	383	0.122534	0.0001	0.122316	-0.000248
Ssa0089ECIG	Contig14970_0345	Used in study	180	d24	95.8	493	11	101	381	0.060552	0.0001	0.06041	-0.000151
Ssa0178ECIG	Contig16387_254	Used in study	181	d02	37.5	493	57	238	198	0.0373	0.0001	0.037272	-2.9e-05
Ssa0070ECIG	Contig14637_535	Used in study	182	d22	0	496	195	209	92	0.08585	0.0001	0.08587	2.3e-05
Ssa0219ECIG	Contig16905_0208	Used in study	183	d01	86	485	23	177	285	0.091421	0.0001	0.091566	0.000159
Ssa0046ECIG	Contig14058_0333	Used in study	184	d02	47.1	494	419	66	9	0.113172	0.0001	0.113438	0.0003
Ssa0023ECIG	Contig13197_0590	Used in study	185	d28	1	490	71	210	209	0.065137	0.0001	0.065085	-5.6e-05
Ssa0027ECIG	Contig13454_0078	Used in study	186	d12	22.1	494	27	169	298	0.045567	0.0001	0.045409	-0.000166
Ssa0191ECIG	Contig16628_1277	Used in study	187	d23	27.7	481	346	124	11	0.020614	0.0019	0.020776	0.000165
Ssa0211ECIG	Contig16843_0842	Used in study	188	d05	57.9	496	57	226	213	0.008705	0.0602	0.008672	-3.3e-05
Ssa0117aECIG	Contig15486_0332	Used in study	189	d20	14	488	47	192	249	0.03977	0.0001	0.039829	6.1e-05
Ssa0073ECIG	Contig14671_0627	Used in study	190	d04	56.8	489	65	234	190	0.014473	0.0123	0.014483	1.1e-05
Ssa0020ECIG	Contig13063_0331	Used in study	191	d20	14.5	489	80	216	193	0.025066	0.0004	0.025066	0
Ssa0206ECIG	Contig16787_1639	Used in study	192	d25	9.7	495	0	25	470	0.013726	0.0127	0.014176	0.000456
Ssa0075ECIG	Contig14711_157	Used in study	193	d11	1	481	214	178	89	0.226052	0.0001	0.226089	4.7e-05
Ssa0207ECIG	Contig16791_0446	Used in study	194	d16	0	494	202	236	56	0.028661	0.0002	0.028661	0
Ssa0133ECIG	Contig15711_0373	Used in study	195	d08	19	498	1	81	416	0.041029	0.0001	0.04108	5.3e-05
Ssa0054ECIG	Contig14201_0395	Used in study	196	d04	92.4	497	199	239	59	0.010339	0.0356	0.01035	1.2e-05
Ssa0260ECIG	Contig17580_1116	Used in study	197	d06	63	489	236	185	68	0.176697	0.0001	0.176669	-3.4e-05
Ssa0032aECIG	Contig13615_417	Used in study	198	dA	8.4	497	24	139	334	0.088641	0.0001	0.088838	0.000217
Ssa0079bECIG	Contig14757_562	Used in study	199	d12	18.9	498	86	232	180	0.039808	0.0001	0.039802	-7e-06
Ssa0109ECIG	Contig15309_266	Used in study	200	d20	38.7	496	41	216	239	0.092802	0.0001	0.092831	3.3e-05
Ssa0100ECIG	Contig15158_0275	Used in study	201	d05	10.4	494	311	165	18	0.021999	0.0005	0.021958	-4.2e-05
Ssa0049ECIG	Contig14161_559	Used in study	202	d06	57.9	483	57	101	325	0.061286	0.0001	0.061091	-0.000208
Ssa0132ECIG	Contig15690_536	Used in study	203	d25	10.5	498	455	41	2	0.176211	0.0001	0.177105	0.001086
Ssa0213ECIG	Contig16855_383	Used in study	204	d16	43.4	495	14	161	320	0.000677	0.3813	0.000691	1.4e-05
Ssa0192ECIG	Contig16640_0186	Used in study	205	d28	48.4	496	50	232	214	0.044066	0.0001	0.044108	4.4e-05
Ssa0237ECIG	Contig17076_0540	Used in study	206	d22	21.7	490	0	23	467	0.025403	0.0004	0.025363	-4e-05
Ssa0156ECIG	Contig16129_0239	Used in study	207	d06	79	486	9	168	309	0.070693	0.0001	0.070623	-7.5e-05
Ssa0096ECIG	Contig15118_153	Used in study	208	d17b	59.6	485	156	227	102	0.015744	0.0078	0.015743	-1e-06
Ssa0003ECIG	Contig11918_0460	Used in study	209	d15	21.1	490	456	34	0	0.040829	0.0001	0.040386	-0.000462
Ssa0134bECIG	Contig15768_574	Used in study	210	d08	0	491	466	25	0	0.110414	0.0001	0.111467	0.001183
Ssa0218ECIG	Contig16903_662	Used in study	211	d08	50.1	482	58	220	204	0.094687	0.0001	0.094615	-7.9e-05
	Contig15927_0421	Used in study	212			483	151	224	108	0.09235	0.0001	0.092374	2.6e-05
Ssa0197ECIG	Contig16691_0375	Used in study	213	d12	3.4	483	126	235	122	0.025442	0.0007	0.025453	1.1e-05
Ssa0153bECIG	Contig16109_0600	Used in study	214	d09a	5.3	490	0	4	486	0.014903	0.0033	0.014153	-0.000761
Ssa0094ECIG	Contig15097_0126	Used in study	215	d08	25.4	490	419	60	11	0.278239	0.0001	0.278781	0.000751
Ssa0032bECIG	Contig13615_543	Used in study	216	dA	8.4	484	309	129	46	0.185111	0.0001	0.185283	0.000211
Ssa0163ECIG	Contig16221_0769	Used in study	217	dA	9.5	495	10	122	363	0.063326	0.0001	0.063357	3.3e-05
Ssa0072ECIG	Contig14649_80	Used in study	218	d02	14.4	496	44	181	271	0.061025	0.0001	0.061031	7e-06
Ssa0095ECIG	Contig15107_0389	Used in study	219			495	274	183	38	0.043111	0.0001	0.043129	1.9e-05
Ssa0123ECIG	Contig15556_147	Used in study	220	d23	24.9	493	26	196	271	0.069181	0.0001	0.069308	0.000136
Ssa0147ECIG	Contig15958_206	Used in study	221	d11	62	483	54	224	205	0.050651	0.0001	0.050562	-9.3e-05
Ssa0113ECIG	Contig15393_948	Used in study	222	d23	33.5	488	96	213	179	0.107627	0.0001	0.107595	-3.6e-05
Ssa0259ECIG	Contig17525_0116	Used in study	223	d05	33.2	493	19	106	368	0.232063	0.0001	0.231983	-0.000104
Ssa0229ECIG	Contig16967_0522	Used in study	224	d16	38.3	491	35	186	270	0.059528	0.0001	0.059443	-9e-05
Ssa0066ECIG	Contig14490_591	Used in study	225	d08	50.1	495	411	82	2	0.091662	0.0001	0.092051	0.000428
Ssa0063cECIG	Contig14392_0452	Used in study	226	d21	0	494	80	207	207	0.183761	0.0001	0.183583	-0.000218
Ssa0226ECIG	Contig16939_0335	Used in study	227			494	62	200	232	0.130169	0.0001	0.130279	0.000126
Ssa0067ECIG	Contig14501_498	Used in study	228	d33	0	495	136	223	136	0.180798	0.0001	0.180804	7e-06
Ssa0169aECIG	Contig16265_112	Used in study	229	d03	79.7	492	10	91	391	0.117892	0.0001	0.118284	0.000445
Ssa0091ECIG	Contig15004_0676	Used in study	230	d19	0	492	362	124	6	0.011934	0.0232	0.011906	-2.8e-05
Ssa0111bECIG	Contig15360_434	Used in study	231	dA	13.3	488	128	229	131	0.104768	0.0001	0.104781	1.4e-05
Ssa0035ECIG	Contig13699_0319	Used in study	232	d11	0	488	15	123	350	0.083043	0.0001	0.082898	-0.000159
Ssa0106ECIG	Contig15230_258	Used in study	233	d10	51.9	485	131	197	157	0.132861	0.0001	0.132718	-0.000165
Ssa0068ECIG	Contig14579_490	Used in study	234	d02	36.6	490	11	135	344	0.010676	0.0369	0.010772	9.7e-05
Ssa0222cECIG	Contig16913_418	Used in study	235	d02	13.7	477	73	213	191	0.034299	0.0001	0.034249	-5.2e-05
Ssa0232ECIG	Contig17020_1533	Used in study	236	d09a	0	494	22	141	331	0.11279	0.0001	0.113006	0.000244
Ssa0223aECIG	Contig16926_1498	Used in study	237	d15	43.2	488	48	170	270	0.093217	0.0001	0.093118	-0.000109
Ssa0028ECIG	Contig13513_0493	Used in study	238	d09a	20.6	488	3	42	443	0.055825	0.0001	0.056155	0.00035
Ssa0116ECIG	Contig15482_813	Used in study	239	dA	19.8	489	12	105	372	0.060618	0.0001	0.060772	0.000163
Ssa0101ECIG	Contig15164_0451	Used in study	240	d04	88.4	491	85	250	156	0.040373	0.0001	0.040383	1e-05
Ssa0039ECIG	Contig13933_0262	Used in study	241	d20	26.5	490	17	107	366	0.143979	0.0001	0.144003	2.8e-05
Ssa017BCIG	BASS117-B7-E02_480	Used in study	242	d25	3.3	488	9	88	391	0.183648	0.0001	0.183256	-0.00048
Ssa053BCIG	BASS138-B7-G02_640	Used in study	243	d28	46.8	483	120	190	173	0.24232	0.0001	0.24239	9.3e-05
Ssa061bBCIG	BASS141-B7-B10_270	Used in study	244	d14	31	483	86	252	145	0.000267	0.4116	0.000267	0
Ssa045cBCIG	BASS12-B7-B06_856	Used in study	245	d11	91.5	489	0	4	485	0.01522	0.0111	0.016596	0.001398
Ssa041cBCIG	BASS127-B7-A09_613	Used in study	246			490	0	7	483	0.004941	0.1562	0.005005	6.5e-05
	BASS113-B7-B04_193	Used in study	247			492	339	127	26	0.218185	0.0001	0.218195	1.2e-05
Ssa065aBCIG	BASS14-B7-H10_429	Used in study	248	d18	36.5	487	169	227	91	0.039161	0.0001	0.03918	2e-05
Ssa071cBCIG	BASS18-B7-C05_940	Used in study	249	d23	20.3	490	229	215	46	0.038763	0.0001	0.038782	2e-05
Ssa018bBCIG	BASS117-B7-E04_685	Used in study	250	d17b	7.2	481	175	216	90	0.023935	0.0007	0.023944	9e-06
	BASS121-B7-G07_685	Used in study	251			493	0	9	484	0.048838	0.0001	0.050168	0.001398
	BASS111-B7-D09_174	Used in study	252			485	74	176	235	0.194354	0.0001	0.194509	0.000191
Ssa048aBCIG	BASS133-B7-F01_275	Used in study	253	d08	42.4	484	281	180	23	0.027639	0.0001	0.027706	6.9e-05
Ssa032BCIG	BASS123-B7-C01_773	Used in study	254	d16	6	484	247	156	81	0.175891	0.0001	0.175907	1.9e-05
Ssa034aBCIG	BASS124-B7-D10_265	Used in study	255			489	129	247	113	0.043036	0.0001	0.043007	-3e-05
	BASS111-B7-D03_200	Used in study	256			476	13	128	335	0.014418	0.0132	0.014263	-0.000158
Ssa026bBCIG	BASS11-B7-G05_472	Used in study	257	d17b	3.9	488	171	186	131	0.269591	0.0001	0.26943	-0.00022
Ssa024BCIG	BASS119-B7-E10_373	Used in study	258			487	205	209	73	0.146709	0.0001	0.146597	-0.000132
Ssa021BCIG	BASS118-B7-F01_699	Used in study	259			484	0	6	478	0.023334	0.002	0.024896	0.0016
Ssa008aBCIG	BASS112-B7-A12_127	Used in study	260	d28	1.7	482	298	164	20	0.023714	0.0005	0.023561	-0.000156
Ssa044BCIG	BASS129-B7-H01_304	Used in study	261	d10	55.8	489	102	236	151	0.060912	0.0001	0.06091	-2e-06
Ssa022BCIG	BASS119-B7-A09_482	Used in study	262	d08	35.9	488	19	79	390	0.203739	0.0001	0.203959	0.000276
	BASS13-B7-B07_761	Used in study	263			483	105	229	149	0.032526	0.0001	0.03255	2.5e-05
Ssa027bBCIG	BASS120-B7-F09_587	Used in study	264	d13	22.9	491	7	92	392	0.091595	0.0001	0.091639	4.9e-05
Ssa016BCIG	BASS115-B6A-H02_496	Used in study	265			491	17	122	352	0.126086	0.0001	0.126229	0.000164
Ssa051cBCIG	BASS137-B7-G11_309	Used in study	266	d09a	13.4	491	0	13	478	0.017445	0.0032	0.01751	6.6e-05
Ssa001dBCIG	BASS10-B7-F03_425	Used in study	267	d05	18.6	489	52	202	235	0.061335	0.0001	0.061344	1e-05
Ssa061aBCIG	BASS141-B7-B10_108	Used in study	268	d14	31	494	146	261	87	0.00015	0.4172	0.000151	1e-06
	BASS17-B7-C01_353	Used in study	269			497	0	7	490	0.032077	0.0003	0.031841	-0.000243
Ssa061cBCIG	BASS141-B7-B10_480	Used in study	270	d14	35.5	496	494	2	0	-0.001499	0.926812	-0.000164	0.001332
	BASS132-B7-C12_203	Used in study	271			493	4	68	421	0.061265	0.0001	0.061268	3e-06
Ssa026cBCIG	BASS11-B7-G05_691	Used in study	272	d17b	3.9	488	178	182	128	0.260676	0.0001	0.260507	-0.000229
	BASS121-B7-G07_759	Used in study	273			486	477	9	0	0.048581	0.0001	0.05006	0.001554
	BASS117-B7-E02_384	Used in study	274			493	4	60	429	0.094615	0.0001	0.094345	-0.000299
Ssa009BCIG	BASS112-B7-D02_639	Used in study	275			497	2	46	449	0.059295	0.0001	0.059005	-0.000308
Ssa003BCIG	BASS110-B7-E03_92	Used in study	276	d02	18.8	493	75	225	193	0.020641	0.0011	0.020599	-4.3e-05
Ssa001cBCIG	BASS10-B7-F03_268	Used in study	277	d05	18.6	480	233	195	52	0.063328	0.0001	0.063346	1.9e-05
Ssa070BCIG	BASS17-B7-C04_472	Used in study	278	d09a	62.8	474	92	203	179	0.193193	0.0001	0.193384	0.000236
Ssa041bBCIG	BASS127-B7-A09_539	Used in study	279	d03	47.2	487	23	172	292	0.056847	0.0001	0.056778	-7.3e-05
Ssa072BCIG	BASS18-B7-E09_376	Used in study	280			481	479	2	0	-0.001711	0.979578	-0.000188	0.00152
Ssa055aBCIG	BASS139-B7-D11_322	Used in study	281	d05	28.1	476	417	54	5	0.103821	0.0001	0.10416	0.000378
Ssa031BCIG	BASS123-B7-B04_360	Used in study	282	d12	16.5	483	27	115	341	0.031533	0.0001	0.031457	-7.9e-05
Ssa049bBCIG	BASS133-B7-H09_510	Used in study	283	d06	72.1	491	0	12	479	0.025677	0.0006	0.025655	-2.3e-05
Ssa067bBCIG	BASS15-B7-D02_494	Used in study	284	d04	9.2	486	0	4	482	-0.00209	0.3919	-0.002462	-0.000371
Ssa059bBCIG	BASS13-B7-D12_578	Used in study	285	d33	23.1	479	12	151	316	0.095584	0.0001	0.095638	6e-05
Ssa052bBCIG	BASS138-B7-B10_225	Used in study	286	d12	4.1	487	310	149	28	0.07934	0.0001	0.079314	-2.9e-05
Ssa049aBCIG	BASS133-B7-H09_429	Used in study	287	d06	66.3	487	250	201	36	0.073445	0.0001	0.073479	3.6e-05
Ssa020BCIG	BASS117-B7-F12_575	Used in study	288	d13	23.9	478	18	139	321	0.032778	0.0001	0.032914	0.00014
Ssa045aBCIG	BASS12-B7-B06_1050	Used in study	289	d11	93.6	481	307	143	31	0.111874	0.0001	0.1118	-8.4e-05
Ssa056BCIG	BASS139-B7-E01_105	Used in study	290	d28	18.4	477	8	93	376	0.200585	0.0001	0.200591	8e-06
Ssa028aBCIG	BASS121-B7-D12_164	Used in study	291	d03	35	480	155	214	111	0.187494	0.0001	0.187519	3.1e-05
Ssa026aBCIG	BASS11-B7-G05_384	Used in study	292	d17b	3.9	476	309	133	34	0.0788	0.0001	0.078885	9.2e-05
Ssa015bBCIG	BASS114-B7-B09_399	Used in study	293	d03	0	484	249	192	43	0.105946	0.0001	0.105793	-0.000171
Ssa011bBCIG	BASS113-B6A-F03_685	Used in study	294	d15	8.7	476	139	226	111	0.05452	0.0001	0.054472	-5.1e-05
Ssa004BCIG	BASS110-B7-F04_278	Used in study	295	d22	21.7	487	484	3	0	0.005269	0.1576	0.005104	-0.000165
Ssa019aBCIG	BASS117-B7-F06_591	Used in study	296			487	0	22	465	0.025367	0.0006	0.025034	-0.000341
Ssa006BCIG	BASS111-B7-D03_407	Used in study	297	d12	69	484	142	226	116	0.023687	0.0005	0.023686	-1e-06
Ssa051bBCIG	BASS137-B7-G11_243	Used in study	298	d09a	13.5	485	474	11	0	0.011839	0.0223	0.01187	3.2e-05
Ssa064BCIG	BASS14-B7-H03_681	Used in study	299	d05	33.2	488	25	81	382	0.140988	0.0001	0.141275	0.000334
Ssa013BCIG	BASS113-B7-G12_644	Used in study	300	d01	66.4	477	75	275	127	0.054899	0.0001	0.054905	6e-06
Ssa0103bECIG	Contig15190_872	Not used in study - monomorphic	301			491	491	0	0
	BASS138-B7-E11_716	Not used in study - monomorphic	302			492	492	0	0
	BASS127-B7-E03_114	Not used in study - monomorphic	303			495	495	0	0
	BASS122-B7-C07_108	Not used in study - monomorphic	304			494	494	0	0
	BASS126-B7-D12_1074	Not used in study - monomorphic	305			481	481	0	0
	BASS125-B7-F08_753	Not used in study - monomorphic	306			485	485	0	0
	BASS129-B7-H01_603	Not used in study - monomorphic	307			483	0	0	483
	BASS13-B7-A03_327	Not used in study - monomorphic	308			485	485	0	0
	BASS112-B7-H03_670	Not used in study - monomorphic	309			483	483	0	0
Ssa0185ECIG	Contig16551_442	Not used in study - poor amplification	310			0	0	0	0
Ssa0228aECIG	Contig16960_128	Not used in study - poor amplification	311			0	0	0	0
Ssa0058ECIG	Contig14333_0465	Not used in study - poor amplification	312			0	0	0	0
Ssa0157ECIG	Contig16140_0475	Not used in study - poor amplification	313			0	0	0	0
Ssa0112ECIG	Contig15386_0484	Not used in study - poor amplification	314			0	0	0	0
Ssa0021ECIG	Contig13108_154	Not used in study - poor amplification	315			0	0	0	0
Ssa0050ECIG	Contig14174_0149	Not used in study - poor amplification	316			0	0	0	0
Ssa0205ECIG	Contig16783_0060	Not used in study - poor amplification	317			0	0	0	0
Ssa0210ECIG	Contig16837_1173	Not used in study - poor amplification	318			0	0	0	0
Ssa0128ECIG	Contig15622_362	Not used in study - poor amplification	319			0	0	0	0
Ssa0041cECIG	Contig13981_575	Not used in study - poor amplification	320			320	236	68	16
Ssa0241ECIG	Contig17164_0089	Not used in study - poor amplification	321			151	8	37	106
Ssa0144ECIG	Contig15918_614	Not used in study - poor amplification	322			327	7	81	239
Ssa0088ECIG	Contig14969_0223	Not used in study - poor amplification	323			321	55	130	136
Ssa0011aECIG	Contig12302_129	Not used in study - poor amplification	324			333	18	133	182
Ssa0040ECIG	Contig13960_310	Not used in study - poor amplification	325			149	0	82	67
Ssa0122bECIG	Contig15552_72	Not used in study - poor amplification	326			150	51	83	16
Ssa0177ECIG	Contig16378_0529	Not used in study - poor amplification	327			149	123	22	4
Ssa0131bECIG	Contig15686_55	Not used in study - poor amplification	328			338	90	173	75
Ssa0175aECIG	Contig16361_1266	Not used in study - poor amplification	329			339	25	114	200
Ssa0077ECIG	Contig14722_480	Not used in study - poor amplification	330			339	307	29	3
	Contig15977_0274	Not used in study - poor amplification	331			336	0	0	336
Ssa0124ECIG	Contig15597_303	Not used in study - poor amplification	332			340	129	171	40
Ssa0203bECIG	Contig16776_547	Not used in study - poor amplification	333			342	163	137	42
Ssa0042ECIG	Contig14001_0483	Not used in study - poor amplification	334			339	22	44	273
	BASS18-B7-E02_973	Not used in study - poor amplification	335			0	0	0	0
	BASS111-B7-D03_286	Not used in study - poor amplification	336			0	0	0	0
Ssa025BCIG	BASS119-B7-H12_573	Not used in study - poor amplification	337			0	0	0	0
	BASS137-B7-F08_480	Not used in study - poor amplification	338			0	0	0	0
Ssa050BCIG	BASS136-B7-E01_171	Not used in study - poor amplification	339			0	0	0	0
	BASS15-B7-A08_510	Not used in study - poor amplification	340			0	0	0	0
	BASS125-B7-D11_271	Not used in study - poor amplification	341			0	0	0	0
	BASS138-B7-F03_726	Not used in study - poor amplification	342			0	0	0	0
	BASS136-B7-E01_125	Not used in study - poor amplification	343			0	0	0	0
	BASS111-B7-D03_328	Not used in study - poor amplification	344			0	0	0	0
Ssa034bBCIG	BASS124-B7-D10_722	Not used in study - poor amplification	345			0	0	0	0
Ssa015aBCIG	BASS114-B7-B09_196	Not used in study - poor amplification	346			0	0	0	0
Ssa005BCIG	BASS111-B7-B11_707	Not used in study - poor amplification	347			0	0	0	0
	BASS14-B7-G03_219	Not used in study - poor amplification	348			0	0	0	0
Ssa019bBCIG	BASS117-B7-F06_677	Not used in study - poor amplification	349			0	0	0	0
Ssa002BCIG	BASS110-B6A-E06_264	Not used in study - poor amplification	350			0	0	0	0
Ssa010aBCIG	BASS112-B7-F10_414	Not used in study - poor amplification	351			0	0	0	0
Ssa052aBCIG	BASS138-B7-B10_200	Not used in study - poor amplification	352			0	0	0	0
	BASS15-B7-B02_272	Not used in study - poor amplification	353			0	0	0	0
Ssa045bBCIG	BASS12-B7-B06_623	Not used in study - poor amplification	354			0	0	0	0
	BASS121-B7-G07_476	Not used in study - poor amplification	355			0	0	0	0
Ssa073BCIG	BASS19-B7-F09_342	Not used in study - poor amplification	356			0	0	0	0
	BASS113-B6A-E01_397	Not used in study - poor amplification	357			0	0	0	0
	BASS119-B7-A09_382	Not used in study - poor amplification	358			0	0	0	0
Ssa029BCIG	BASS121-B7-G07_555	Not used in study - poor amplification	359			0	0	0	0
	BASS127-B7-A09_414	Not used in study - poor amplification	360			0	0	0	0
Ssa001eBCIG	BASS10-B7-F03_661	Not used in study - poor amplification	361			0	0	0	0
Ssa074BCIG	BASS19-B7-G09_514	Not used in study - poor amplification	362			0	0	0	0
Ssa0199ECIG	Contig16710_407	Not used in study - poor amplification	363			0	0	0	0
Ssa0080ECIG	Contig14782_0767	Not used in study - poor amplification	364			0	0	0	0
Ssa0093ECIG	Contig15042_307	Not used in study - poor amplification	365			470	38	154	278
Ssa0015ECIG	Contig12578_0095	Not used in study - poor amplification	366			471	84	225	162
Ssa0149ECIG	Contig16034_0989	Not used in study - poor amplification	367			473	317	115	41
Ssa0138bECIG	Contig15806_943	Not used in study - poor amplification	368			442	85	169	188
Ssa0126aECIG	Contig15610_504	Not used in study - poor amplification	369			466	242	191	33
Ssa0216ECIG	Contig16889_0684	Not used in study - poor amplification	370			472	66	245	161
Ssa0111aECIG	Contig15360_138	Not used in study - poor amplification	371			465	74	171	220
Ssa0160ECIG	Contig16188_0156	Not used in study - poor amplification	372			462	70	204	188
Ssa0223cECIG	Contig16926_941	Not used in study - poor amplification	373			447	268	131	48
Ssa0138aECIG	Contig15806_1219	Not used in study - poor amplification	374			181	17	70	94
Ssa0122aECIG	Contig15552_0134	Not used in study - poor amplification	375			175	62	81	32
Ssa0246ECIG	Contig17290_213	Not used in study - poor amplification	376			323	153	124	46
Ssa0047aECIG	Contig14071_338	Not used in study - poor amplification	377			327	183	126	18
Ssa0099ECIG	Contig15153_346	Not used in study - poor amplification	378			338	324	14	0
Ssa015cBCIG	BASS114-B7-B09_644	Not used in study - poor amplification	379			467	387	74	6
Ssa066BCIG	BASS15-B7-A06_540	Not used in study - poor amplification	380			462	385	66	11
Ssa037BCIG	BASS125-B7-D11_263	Not used in study - poor amplification	381			460	233	124	103
Ssa048bBCIG	BASS133-B7-F01_78	Not used in study - poor amplification	382			471	302	157	12
Ssa065bBCIG	BASS14-B7-H10_481	Not used in study - poor amplification	383			379	63	170	146
	BASS140-B7-E09_544	Not used in study - poor amplification	384			0	0	0	0
Ssa012BCIG	BASS113-B7-B10_353	Not used in study - poor amplification	385			466	73	105	288
Ssa043BCIG	BASS128-B7-A05_396	Not used in study - poor amplification	386			473	365	85	23
	BASS118-B7-B11_676	Not used in study - poor amplification	387			463	412	46	5
Ssa014BCIG	BASS114-B6A-B06_105	Not used in study - poor amplification	388			469	41	130	298
End of SNP data
15 STR loci
Locus name		Locus status	Total genotyped	No. Alleles	Global Fst	P -value (for Global Fst)	Global Fit	Global Fis
SSsp1605		Used in study	495	9	0.069792	0.0001	0.069791	-1e-06
SSsp2216		Used in study	498	15	0.038424	0.0001	0.03843	7e-06
Ssa14		Used in study	496	2	0.051626	0.0001	0.051711	8.9e-05
Ssa171		Used in study	479	12	0.074722	0.0001	0.074722	0
Ssa197		Used in study	495	14	0.077143	0.0001	0.077134	-1e-05
Ssa202		Used in study	490	12	0.092242	0.0001	0.092237	-5e-06
Ssa289		Used in study	496	6	0.090709	0.0001	0.090726	1.9e-05
SsaD144		Used in study	497	27	0.082568	0.0001	0.082566	-2e-06
SsaD157		Used in study	497	22	0.109408	0.0001	0.109387	-2.3e-05
SsaF43		Used in study	497	7	0.067791	0.0001	0.067771	-2.2e-05
SSsp2201		Used in study	497	19	0.071245	0.0001	0.071265	2.2e-05
SSsp2210		Used in study	496	12	0.111896	0.0001	0.111846	-5.7e-05
SSsp3016		Used in study	496	11	0.066989	0.0001	0.066936	-5.7e-05
SSspG7		Used in study	495	11	0.038025	0.0001	0.038058	3.4e-05
SsaD486		Not used in study - monomorphic	493	1	No data	No data	No data	No data
End of STR data
