# Supplementary material for: A comparison of SNP and STR loci for delineating population structure and performing individual genetic assignment
Source: BMC Genet. 2010 Jan 6;11:2. doi: 10.1186/1471-2156-11-2 (PMC2818610; doi:10.1186/1471-2156-11-2)
Supplement: Additional file 2 — Global FST values (estimated over 9 samples/populations of Atlantic salmon) for 300 polymorphic SNP markers. Each linkage group is represented by a single figure, with associated SNPs and their global FST values plotted on them. Unmapped SNPs are ranked by global FST and placed in the bottom figure. [file 1471-2156-11-2-S2.XLS]

## Sheet: Global FST per linkage group
Global FST values (over 9 samples/populations of salmon) for 300 polymorphic SNP markers placed on linkage groups.
Linkage group d01					Linkage group d02
Linkage group d03					Linkage group d04
Linkage group d05					Linkage group d06
linkage group d07					Linkage group d08
Linkage group d09a					Linkage group d09b
Linkage group d10					Linkage group d11
Linkage group d12					Linkage group d13
Linkage group d14					Linkage group d15
Linkage group d16					Linkage group d17b
Linkage group d18					Linkage group d19
Linkage group d20					Linkage group d21
Linkage group d22					Linkage group D23
Linkage group d24					Linkage group d25
Linkage group d28					Linakage group d31
Linkage group d33					Linkage group dA
SNPs not mapped at time of analysis (SNPs ranked by FST)

## Sheet: Locus identifier
Linkage group	SNP locus	cM	Locus identifier
d01	Contig16240_0204	17	52
d01	Contig16475_1011	41.4	91
d01	BASS113-B7-G12_644	66.4	300
d01	Contig16905_0208	86	183
d01	Contig15447_0553	104.3	33
d02	Contig15919_0533	0	104
d02	Contig14892_0586	4.5	160
d02	Contig12271_351	8.8	8
d02	Contig12271_391	8.8	105
d02	Contig16692_1970	10.5	55
d02	Contig16913_1267	13.7	121
d02	Contig16913_380	13.7	98
d02	Contig16913_418	13.7	235
d02	Contig14649_80	14.4	218
d02	BASS110-B7-E03_92	18.8	276
d02	Contig12124_0433	22.4	151
d02	Contig17112_0405	28.8	128
d02	Contig16117_1184	29.3	174
d02	Contig16654_489	31.3	88
d02	Contig16329_0470	31.6	16
d02	Contig14579_490	36.6	234
d02	Contig16387_254	37.5	181
d02	Contig14291_364	46.8	152
d02	Contig14058_0333	47.1	184
d02	Contig14184_0131	59.5	111
d02	Contig14342_489	65.5	89
d02	Contig14746_388	67.9	124
d02	Contig16209_1298	67.9	77
d03	BASS114-B7-B09_399	0	293
d03	Contig13623_479	2.5	28
d03	Contig15228_0290	4.1	129
d03	Contig16867_136	6.6	177
d03	Contig12400_0163	12.1	118
d03	Contig17015_1763	15.2	11
d03	Contig12386_223	17.3	83
d03	Contig17364_0264	20.6	102
d03	Contig17321_0691	21.1	117
d03	BASS121-B7-D12_164	35	291
d03	BASS127-B7-A09_539	47.2	279
d03	Contig17113_1162	62.3	42
d03	Contig16265_112	79.7	229
d04	BASS15-B7-D02_494	9.2	284
d04	Contig14471_0319	33.4	150
d04	Contig15190_1379	43.8	125
d04	Contig14671_0627	56.8	190
d04	Contig16361_472	74.6	66
d04	Contig17081_268	82.6	74
d04	Contig15164_0451	88.4	240
d04	Contig14201_0395	92.4	196
d04	Contig17067_0557	113.2	64
d04	Contig14974_588	115.8	162
d05	Contig16294_0244	3.6	18
d05	Contig15158_0275	10.4	201
d05	Contig17611_0091	10.4	146
d05	Contig17428_1100	17.8	46
d05	Contig17428_1391	17.8	56
d05	BASS10-B7-F03_268	18.6	277
d05	BASS10-B7-F03_425	18.6	267
d05	BASS139-B7-D11_322	28.1	281
d05	Contig16731_596	31.5	145
d05	BASS14-B7-H03_681	33.2	299
d05	Contig15686_402	33.2	109
d05	Contig17525_0116	33.2	223
d05	Contig16843_0842	57.9	188
d06	Contig16780_0490	48.6	116
d06	Contig12100_0413	55.4	39
d06	Contig14161_559	57.9	202
d06	Contig15496_116	61.8	25
d06	Contig15496_490	61.8	20
d06	Contig16937_940	63	106
d06	Contig17580_1116	63	197
d06	BASS133-B7-H09_429	66.3	287
d06	Contig16571_0193	68.8	148
d06	Contig16571_0194	68.8	45
d06	Contig14355_0568	69.5	157
d06	BASS133-B7-H09_510	72.1	283
d06	Contig16844_0203	73.5	40
d06	Contig16129_0239	79	207
d06	Contig15535_0270	83.4	127
d06	Contig12158_0428	86.3	175
d07	Contig16830_0749	35	142
d07	Contig16589_0223	39.8	29
d07	Contig12320_396	46.3	140
d07	Contig16677_0620	50.9	82
d08	Contig15768_437	0	3
d08	Contig15768_574	0	210
d08	Contig13628_263	18.3	168
d08	Contig15711_0373	19	195
d08	Contig15097_0126	25.4	215
d08	Contig15674_404	27.5	73
d08	BASS119-B7-A09_482	35.9	262
d08	BASS133-B7-F01_275	42.4	253
d08	Contig16559_0546	42.9	9
d08	Contig16890_1072	47.6	50
d08	Contig14490_591	50.1	225
d08	Contig16903_662	50.1	211
d08	Contig16960_72	50.4	87
d08	Contig17291_0925	50.8	34
d08	Contig14157_248	51	176
d08	Contig14157_291	51	95
d08	Contig14157_572	51	81
d09a	Contig17020_1533	0	236
d09a	Contig16776_131	3.4	119
d09a	Contig16109_0535	5.3	30
d09a	Contig16109_0600	5.3	214
d09a	Contig14031_166	7	169
d09a	Contig14031_406	7	93
d09a	Contig12714_0396	9.6	84
d09a	BASS137-B7-G11_309	13.4	266
d09a	BASS137-B7-G11_243	13.5	298
d09a	Contig13513_0493	20.6	238
d09a	BASS17-B7-C04_472	62.8	278
d09b	Contig14800_360	0	35
d10	Contig13981_262	34.4	135
d10	Contig13981_311	34.4	69
d10	Contig15251_0270	38.2	7
d10	Contig14917_1110	44.3	24
d10	Contig15610_550	45.1	23
d10	Contig16053_0071	45.6	99
d10	Contig16053_552	45.6	85
d10	Contig15230_258	51.9	233
d10	Contig15141_0286	52.8	86
d10	Contig15141_0339	52.8	10
d10	BASS129-B7-H01_304	55.8	261
d10	Contig15879_0611	56.1	47
d10	Contig13800_0155	59.4	90
d10	Contig17059_1233	59.4	108
d10	Contig16811_56	63.5	100
d10	Contig17454_0240	66.3	170
d10	Contig16207_0498	79.3	112
d10	Contig14302_0526	85	31
d10	Contig14302_0573	85	143
d10	Contig17309_480	86.2	60
d10	Contig16422_0134	92.1	67
d11	Contig13699_0319	0	232
d11	Contig14711_157	1	193
d11	Contig15119_356	2.2	138
d11	Contig14389_0361	54	139
d11	Contig15958_206	62	221
d11	BASS12-B7-B06_856	91.5	245
d11	BASS12-B7-B06_1050	93.6	289
d11	Contig15804_0172	102.5	72
d12	Contig16691_0375	3.4	213
d12	BASS138-B7-B10_225	4.1	286
d12	BASS123-B7-B04_360	16.5	282
d12	Contig14757_562	18.9	199
d12	Contig13454_0078	22.1	186
d12	Contig16466_1044	36.7	144
d12	Contig15770_410	64	154
d12	BASS111-B7-D03_407	69	297
d12	Contig17368_0088	74.3	58
d13	Contig15912_0572	0	178
d13	Contig16609_0285	17.6	53
d13	Contig13218_0324	19.4	126
d13	BASS120-B7-F09_587	22.9	264
d13	Contig11825_0236	22.9	62
d13	BASS117-B7-F12_575	23.9	288
d13	Contig16938_271	25.9	94
d13	Contig16938_888	25.9	68
d13	Contig17495_0157	29.4	156
d14	Contig17489_0078	1.5	22
d14	Contig17222_0301	14.1	4
d14	Contig16856_0321	18.6	161
d14	Contig14634_0088	23.6	92
d14	BASS141-B7-B10_108	31	268
d14	BASS141-B7-B10_270	31	244
d14	BASS141-B7-B10_480	35.5	270
d15	BASS113-B6A-F03_685	8.7	294
d15	Contig11918_0460	21.1	209
d15	Contig17293_0832	26.8	63
d15	Contig16926_1498	43.2	237
d15	Contig16926_669	43.2	70
d15	Contig17429_1139	47.7	166
d16	Contig16791_0446	0	194
d16	BASS123-B7-C01_773	6	254
d16	Contig16973_559	29.2	61
d16	Contig15513_384	36.1	132
d16	Contig16363_817	36.1	147
d16	Contig16967_0522	38.3	224
d16	Contig16855_383	43.4	204
d17b	Contig14468_0119	0	57
d17b	BASS11-B7-G05_384	3.9	292
d17b	BASS11-B7-G05_472	3.9	257
d17b	BASS11-B7-G05_691	3.9	272
d17b	BASS117-B7-E04_685	7.2	250
d17b	Contig14230_0080	37.8	21
d17b	Contig15118_153	59.6	208
d17b	Contig16585_0088	90	167
d17b	Contig11898_0329	95.2	164
d17b	Contig16226_0067	95.3	13
d17b	Contig12810_0361	100.8	78
d17b	Contig12810_0403	100.8	158
d17b	Contig13344_0491	101.3	155
d18	Contig14834_0524	0	149
d18	Contig13137_0137	2.2	15
d18	Contig14186_163	25.8	27
d18	BASS14-B7-H10_429	36.5	248
d18	Contig17239_1531	49.4	54
d19	Contig15004_0676	0	230
d19	Contig15784_1161	7.9	44
d19	Contig16180_0121	9.8	75
d20	Contig17230_430	0	51
d20	Contig17071_586	13.3	165
d20	Contig15486_0332	14	189
d20	Contig15486_0436	14	163
d20	Contig13063_0331	14.5	191
d20	Contig13933_0262	26.5	241
d20	Contig15309_266	38.7	200
d20	Contig15472_446	45.8	76
d20	Contig15472_73	45.8	41
d21	Contig14392_0403	0	96
d21	Contig14392_0428	0	71
d21	Contig14392_0452	0	226
d21	Contig15917_0670	8.6	48
d21	Contig15868_0527	24.4	113
d21	Contig12869_0119	32.7	101
d21	Contig13419_0141	41.7	36
d22	Contig14637_535	0	182
d22	Contig14638_214	0.8	32
d22	Contig14899_0107	5.7	173
d22	Contig12302_196	7.1	107
d22	Contig15209_1301	7.5	120
d22	BASS110-B7-F04_278	21.7	295
d22	Contig17076_0540	21.7	206
d23	Contig16688_0128	0	14
d23	Contig16688_0280	0	43
d23	Contig16353_0101	19	12
d23	BASS18-B7-C05_940	20.3	249
d23	Contig15255_361	23.6	115
d23	Contig16686_0312	23.6	6
d23	Contig16686_0431	23.6	172
d23	Contig15556_147	24.9	220
d23	Contig16628_1277	27.7	187
d23	Contig13569_0859	30.1	49
d23	Contig14053_0820	33.5	19
d23	Contig15393_948	33.5	222
d23	Contig15603_0406	43.9	59
d23	Contig11981_0368	98.8	141
d24	Contig16308_0302	29.9	17
d24	Contig16112_0244	84.4	65
d24	Contig14970_0345	95.8	180
d24	Contig13579_599	103.7	103
d25	BASS117-B7-E02_480	3.3	242
d25	Contig14071_82	7.1	171
d25	Contig16787_1639	9.7	192
d25	Contig16260_0757	10.1	2
d25	Contig15690_536	10.5	203
d25	Contig13907_0121	19.1	110
d28	Contig13197_0590	1	185
d28	BASS112-B7-A12_127	1.7	260
d28	Contig17202_0480	3.7	97
d28	BASS139-B7-E01_105	18.4	290
d28	Contig16231_842	18.4	1
d28	Contig15528_0682	40.3	159
d28	Contig13599_0374	43.5	79
d28	BASS138-B7-G02_640	46.8	243
d28	Contig16640_0186	48.4	205
d28	Contig14035_0356	79.6	130
d31	Contig15618_92	0	26
d31	Contig16763_445	5.2	123
d31	Contig16317_0150	29.2	133
d33	Contig14501_498	0	228
d33	BASS13-B7-D12_578	23.1	285
d33	Contig14962_456	34.6	131
d33	Contig16532_248	50.4	80
d33	Contig12035_0440	55.3	122
d33	Contig17396_1622	55.9	114
d33	Contig17396_2690	55.9	136
dA	Contig13615_417	8.4	198
dA	Contig13615_543	8.4	216
dA	Contig16221_0769	9.5	217
dA	Contig15360_434	13.3	231
dA	Contig15482_813	19.8	239
Unmapped	BASS111-B7-D03_200		256
Unmapped	BASS111-B7-D09_174		252
Unmapped	BASS112-B7-D02_639		275
Unmapped	BASS113-B7-B04_193		247
Unmapped	BASS115-B6A-H02_496		265
Unmapped	BASS117-B7-E02_384		274
Unmapped	BASS117-B7-F06_591		296
Unmapped	BASS118-B7-F01_699		259
Unmapped	BASS119-B7-E10_373		258
Unmapped	BASS121-B7-G07_685		251
Unmapped	BASS121-B7-G07_759		273
Unmapped	BASS124-B7-D10_265		255
Unmapped	BASS127-B7-A09_613		246
Unmapped	BASS132-B7-C12_203		271
Unmapped	BASS13-B7-B07_761		263
Unmapped	BASS17-B7-C01_353		269
Unmapped	BASS18-B7-E09_376		280
Unmapped	Contig14835_0237		37
Unmapped	Contig15107_0389		219
Unmapped	Contig15339_0200		179
Unmapped	Contig15897_0290		38
Unmapped	Contig15927_0421		212
Unmapped	Contig16055_561		134
Unmapped	Contig16083_0207		137
Unmapped	Contig16405_0153		5
Unmapped	Contig16910_0387		153
Unmapped	Contig16939_0335		227
