# Supplementary material for: A comparison of SNP and STR loci for delineating population structure and performing individual genetic assignment
Source: BMC Genet. 2010 Jan 6;11:2. doi: 10.1186/1471-2156-11-2 (PMC2818610; doi:10.1186/1471-2156-11-2)
Supplement: Additional file 3 — Assignment of individual fish to samples A-I and RF. Figures based upon information from 14 STR loci (top), 28 unlinked SNPs (upper middle), 195 mapped SNPs (lower middle), and 300 SNPs (bottom), each for K = 3, 4 and 5. [file 1471-2156-11-2-S3.XLS]

## Sheet: K = 3-5 Strcuture results
	Assignment of individual fish to samples A-I and RF using data from 14 STR loci (top), 28 unlinked SNPs (upper middle), 195 mapped SNPs (lower middle), and 300 SNPs (bottom), for K = 3, 4 and 5.
		Approximate sample position
		A	B	C	D	E	F	G	H	I	RF (escapees)
														Note: colour schemes differ for diagrams, however, it is the pattern and not
														the absolute colour indicating relationships between samples/populations.
K = 3
14 STR loci (admixture model)
K = 3
28 SNPs (admixture model)
K = 3
195 mapped SNPS (linkage model)
K = 3
300 SNPs (admixture model)
		Approximate sample position
		A	B	C	D	E	F	G	H	I	RF (escapees)
K = 4
14 STR loci (admixture model)
K = 4
28 SNPs (admixture model)
K = 4
195 mapped SNPS (linkage model)
K = 4
300 SNPs (admixture model)
		Approximate sample position
		A	B	C	D	E	F	G	H	I	RF (escapees)
K = 5
14 STR loci (admixture model)
K = 5
28 SNPs (admixture model)
K = 5
195 mapped SNPS (linkage model)
K = 5
300 SNPs (admixture model)
